# Supplementary material for: TOR complex 1 negatively regulates NDR kinase Cbk1 to control cell separation in budding yeast
Source: PLoS Biol. 2023 Aug 30;21(8):e3002263. doi: 10.1371/journal.pbio.3002263 (PMC10468069; doi:10.1371/journal.pbio.3002263)
Supplement: S1 Table — Sheet includes all raw data. Summary could be found in Table 1. (XLSX) [file pbio.3002263.s011.xlsx]

## Sheet: Phosphosites
		cdc15-2						cdc15-2 TOR1-1 + rapamycin						cdc15-2 + rapamycin
		Replica 1		Replica 2		Replica 3		Replica 1		Replica 2		Replica 3		Replica 1		Replica 2		Replica 3
Protein	Score	Loc. Prob.	PEP	Loc. Prob.	PEP	Loc. Prob.	PEP	Loc. Prob.	PEP	Loc. Prob.	PEP	Loc. Prob.	PEP	Loc. Prob.	PEP	Loc. Prob.	PEP	Loc. Prob.	PEP	Sequence	Peptide position	Protein site
Ace2	84.035			0.859307	0.000442468															LVSGATNSNSKPGSPVILK	10	249
Cbk1	67.997									0.999862	0.0045418									SNGSYSSGLR	1	174
Cbk1	67.997									0.960501	0.0045418									SNGSYSSGLR	4	177
Cbk1	53.777			0.981099	0.00365281															SNGSYSSGLRSVKSFQR	14	187
Cbk1	100.43			0.75366	1.8131e-05															TRLSLEDFHTVK	4	348
Cbk1	90.149			0.947222	0.0157432															LSSITDTR	3	693
Cbk1	56.468			0.927057	0.000767632															QGGSAPVKEDLPFIGYTYSR	17	743
Fir1	71.349					0.999998	0.0614088					0.982573	0.0006158							SLPVTPVK	5	6
Fir1	66.879							0.783644	4.03801e-07											ATEVETSINENTSNISQVSPLNLSFDRPPPLTPEK	19	201
Fir1	77.439											0.928011	2.87014e-08							ATEVETSINENTSNISQVSPLNLSFDRPPPLTPEK	32	214
Fir1	103.85			0.90285	0.00107148															FFQQFEPSEEPTSPTR	8	394
Fir1	103.95	0.804624	3.92629e-06	0.97123	1.10386e-09															NSGDTNNEDFLKVDTSPVNQSFESR	21	455
Fir1	73.616			0.99996	2.88095e-05					0.985044	0.00702428									NGSFLQEISVPSIQIIPDESISHTR	3	552
Kin2	88.507															0.993458	0.000141106	0.944483	0.000738429	GGSLSPTPEAFNDTR	5	24
Lre1	87.659							0.754954	1.19996e-07											TNSQLSKDILMGEPGDMVDLSSFVNAQR	3	488
Lre1	170.5									0.872229	3.45731e-16									DILMGEPGDMVDLSSFVNAQR	15	507
Lre1	78.413															0.966855	6.49501e-05	0.963687	0.000181335	KASNETGDLVFSLSQDDDALK	14	527
Lre1	321.13															0.996777	2.7866e-126	0.976373	1.34033e-13	TFHASNSAATSNESWCISDDALGK	11	545
Mob2	263.16															0.816635	7.37763e-86	0.82371	3.72234e-15	NQPLNVAQPPAMNTIYSSPHSSNSR	18	35
Mob2	177.61	0.885654	1.14919e-10																	NQPLNVAQPPAMNTIYSSPHSSNSR	24	41
Mob2	63.037			0.862267	0.000178818					0.921206	0.0136887									RHSQTSFPAQK	6	59
Mob2	154.84									0.996896	8.40488e-11									STPQSQQLTSTTPQSQQQEASER	5	69
Ssd1	161.14			0.967239	4.45883e-09					0.99797	5.37692e-09	0.998193	3.03232e-13							SQSELTNLMIEQFTLQK	1	40
Tao3	156.67											0.927623	2.01227e-06							HVSSSFNNKVPLIK	3	300
Tao3	67.456			0.999998	0.00609558															SQQIFTVQHQK	1	1144
Tao3	80.342							0.852336	1.58411e-05											SDSIETTRTDQTFSFESAPQLYDKK	12	2325
Tao3	74.786			0.978219	0.000553671															TDQTFSFESAPQLYDKK	6	2327
Tao3	113.47							0.790364	5.67332e-05											TPSNVSFKTHLADSFAVK	1	2350
Yol036W	109.38																	0.9559	2.8288e-17	SATPTSSSTTVTTHLQNIKEEETNDDELTQVDR	3	35
Yol036W	383.02					0.905071	3.37949e-274													SATPTSSSTTVTTHLQNIKEEETNDDELTQVDRSSPR	35	67
Yol036W	109.38															0.813266	1.02061e-05			ASTSLPESSTDDISPLREEGK	3	595
Yol036W	117.67	0.898688	3.27881e-11																	ASTSLPESSTDDISPLREEGK	4	596
