# Supplementary material for: TOR complex 1 negatively regulates NDR kinase Cbk1 to control cell separation in budding yeast
Source: PLoS Biol. 2023 Aug 30;21(8):e3002263. doi: 10.1371/journal.pbio.3002263 (PMC10468069; doi:10.1371/journal.pbio.3002263)
Supplement: S2 Table — Same conditions as in S1 Table. We found Cbk1 described interactions in cdc15-2 cells in the absence (A “cdc15-2 vs. control”), the presence of rapamycin (B “cdc15-2 + rapa vs. ctrl”), and TOR1-1 cdc15-2 cells after the addition of rapamycin (C “TOR1-1 cdc15-2 + rapa vs. ctrl”). In all cases, cells were arrested in late anaphase after having been grown at 37 °C. Three biological replicates of each described cells and conditions were performed and compared with 3 biological replicates of untagged control cells (ctrlCounts). Cbk1 interactions can be found in: https://thebiogrid.org/35668/summary/saccharomyces-cerevisiae/cbk1.html. (XLSX) [file pbio.3002263.s012.xlsx]

## Sheet: S2A cdc15-2 vs ctrl
Bait	Prey	PreyGene	Spec	SpecSum	AvgSpec	NumReplicates	ctrlCounts	FoldChange
cbk1	P21192	ACE2	25|67|53	145	48.33	3	6|9|4	7.63
cbk1	P40024	ARB1	4|5|9	18	6	3	10|11|21	0.43
cbk1	P32381	ARP2	0|3|2	5	1.67	3	3|3|3	0.56
cbk1	P33306	BCK2	5|16|12	33	11	3	3|4|1	4.12
cbk1	P29366	BEM1	10|10|12	32	10.67	3	4|3|3	3.2
cbk1	P39960	BEM2	35|25|31	91	30.33	3	40|24|16	1.14
cbk1	P38934	BFR1	5|6|1	12	4	3	9|6|25	0.3
cbk1	P40450	BNR1	0|0|0	0	0	3	2|2|0	0
cbk1	P38041	BOI1	51|74|78	203	67.67	3	31|27|19	2.64
cbk1	P39969	BOI2	0|6|9	15	5	3	3|1|1	3
cbk1	Q99177	BRR1	1|1|2	4	1.33	3	1|1|1	1.33
cbk1	P53894	CBK1	1017|577|340	1934	644.67	3	20|31|11	31.19
cbk1	P31384	CCR4	0|0|1	1	0.33	3	0|0|1	1
cbk1	Q00684	CDC14	25|40|19	84	28	3	14|10|10	2.47
cbk1	P00546	CDC28	3|2|1	6	2	3	1|1|5	0.86
cbk1	P07260	CDC33	2|7|15	24	8	3	8|9|12	0.83
cbk1	Q00362	CDC55	3|2|5	10	3.33	3	1|0|1	5
cbk1	P30822	CRM1	0|0|0	0	0	3	0|2|1	0
cbk1	P22204	DBF2	1|2|2	5	1.67	3	0|1|4	1
cbk1	P39517	DHH1	5|9|5	19	6.33	3	2|5|4	1.73
cbk1	P36041	EAP1	0|0|0	0	0	3	0|1|2	0
cbk1	Q03898	FIN1	4|7|7	18	6	3	4|7|2	1.38
cbk1	P40020	FIR1	344|319|268	931	310.33	3	13|10|2	37.24
cbk1	P22146	GAS1	3|3|3	9	3	3	2|4|4	0.9
cbk1	P53849	GIS2	0|1|3	4	1.33	3	1|1|3	0.8
cbk1	P38736	GOS1	0|1|2	3	1	3	0|0|2	1.5
cbk1	P40989	GSC2	123|83|73	279	93	3	24|34|36	2.97
cbk1	P38199	HEK2	0|0|1	1	0.33	3	1|1|2	0.25
cbk1	P61830	HHT1	4|0|5	9	3	3	1|0|3	2.25
cbk1	Q04429	HLR1	1|5|5	11	3.67	3	0|0|0	36.67
cbk1	P32485	HOG1	0|1|0	1	0.33	3	1|2|9	0.08
cbk1	P53901	INN1	0|2|2	4	1.33	3	0|0|0	13.33
cbk1	P13902	INO4	0|1|1	2	0.67	3	0|0|0	6.67
cbk1	P38144	ISW1	20|15|30	65	21.67	3	26|23|16	1
cbk1	P38692	KIC1	10|13|5	28	9.33	3	0|0|1	28
cbk1	P13185	KIN1	6|7|8	21	7	3	1|1|1	7
cbk1	P13186	KIN2	71|102|77	250	83.33	3	15|6|5	9.62
cbk1	P27810	KTR1	0|0|0	0	0	3	1|1|1	0
cbk1	Q02796	LGE1	0|2|2	4	1.33	3	2|0|0	2
cbk1	P25579	LRE1	288|406|193	887	295.67	3	10|14|4	31.68
cbk1	P39106	MNN1	0|0|0	0	0	3	0|1|2	0
cbk1	P39107	MNN9	3|2|3	8	2.67	3	2|3|4	0.89
cbk1	P40484	MOB1	1|1|1	3	1	3	2|1|2	0.6
cbk1	P43563	MOB2	376|312|217	905	301.67	3	9|23|12	20.57
cbk1	P39016	MPT5	1|2|1	4	1.33	3	2|1|0	1.33
cbk1	P35719	MRP8	0|0|0	0	0	3	0|0|10	0
cbk1	P08964	MYO1	3|30|2	35	11.67	3	0|0|0	116.67
cbk1	Q08229	NBA1	2|4|9	15	5	3	1|2|1	3.75
cbk1	Q12163	NBP2	0|0|0	0	0	3	0|0|0	0
cbk1	Q08972	NEW1	1|5|9	15	5	3	15|19|24	0.26
cbk1	P06102	NOT3	0|0|1	1	0.33	3	0|0|1	1
cbk1	P04147	PAB1	32|50|55	137	45.67	3	73|80|88	0.57
cbk1	Q05518	PAL1	0|1|1	2	0.67	3	0|0|1	2
cbk1	P33775	PMT1	0|0|1	1	0.33	3	1|0|2	0.33
cbk1	P09232	PRB1	0|3|1	4	1.33	3	6|8|6	0.2
cbk1	Q07807	PUF3	22|18|22	62	20.67	3	18|15|8	1.51
cbk1	P01120	RAS2	2|6|2	10	3.33	3	3|2|8	0.77
cbk1	P13433	RPO41	10|8|14	32	10.67	3	14|7|4	1.28
cbk1	P17121	SAC7	1|8|7	16	5.33	3	6|5|3	1.14
cbk1	P48415	SEC16	6|6|16	28	9.33	3	74|53|36	0.17
cbk1	P40509	SEC28	2|0|1	3	1	3	1|0|1	1.5
cbk1	Q12118	SGT2	0|3|1	4	1.33	3	4|4|22	0.13
cbk1	P22579	SIN3	0|1|2	3	1	3	2|5|1	0.38
cbk1	P25294	SIS1	33|30|31	94	31.33	3	44|36|36	0.81
cbk1	P32790	SLA1	0|0|2	2	0.67	3	4|4|1	0.22
cbk1	P40485	SLM1	25|14|17	56	18.67	3	5|2|4	5.09
cbk1	Q08817	SOG2	6|16|10	32	10.67	3	0|0|1	32
cbk1	P25567	SRO9	26|15|26	67	22.33	3	26|25|23	0.91
cbk1	P40150	SSB2	168|111|115	394	131.33	3	111|100|97	1.28
cbk1	P0CS90	SSC1	11|22|23	56	18.67	3	23|20|43	0.65
cbk1	P24276	SSD1	27|72|36	135	45	3	12|9|7	4.82
cbk1	P32590	SSE2	4|3|4	11	3.67	3	8|6|17	0.35
cbk1	Q03497	STE20	0|1|2	3	1	3	0|0|1	3
cbk1	P32917	STE5	0|0|5	5	1.67	3	3|0|1	1.25
cbk1	P54000	SUB1	0|2|1	3	1	3	3|1|2	0.5
cbk1	Q03088	SVL3	0|1|0	1	0.33	3	0|0|2	0.5
cbk1	P08153	SWI5	27|27|40	94	31.33	3	28|27|15	1.34
cbk1	P40468	TAO3	2301|1157|950	4408	1469.33	3	37|62|30	34.17
cbk1	P16120	THR4	2|1|0	3	1	3	2|5|23	0.1
cbk1	P39935	TIF4631	5|13|21	39	13	3	22|14|18	0.72
cbk1	P39936	TIF4632	9|13|26	48	16	3	23|29|20	0.67
cbk1	P50101	UBP15	2|0|2	4	1.33	3	0|0|0	13.33
cbk1	P32366	VMA6	0|3|4	7	2.33	3	1|2|3	1.17
cbk1	Q03390	VPS60	0|0|0	0	0	3	0|0|0	0
cbk1	Q03433	VPS71	0|1|0	1	0.33	3	0|1|0	1
cbk1	P43582	WWM1	3|4|3	10	3.33	3	3|2|5	1
cbk1	Q03900	YDR132C	0|1|0	1	0.33	3	1|1|1	0.33
cbk1	Q08206	YOL036W	142|162|148	452	150.67	3	3|1|0	113
cbk1	P51996	YPT32	0|0|0	0	0	3	0|4|4	0
cbk1	P40021	ZRG8	0|1|1	2	0.67	3	0|0|0	6.67

## Sheet: S2B cdc15-2 +rapa vs ctrl
Bait	Prey	PreyGene	Spec	SpecSum	AvgSpec	NumReplicates	ctrlCounts	FoldChange
cbk1	P21192	ACE2	37|43|48	128	42.67	3	6|9|4	6.74
cbk1	P40024	ARB1	5|8|5	18	6	3	10|11|21	0.43
cbk1	P32381	ARP2	0|6|2	8	2.67	3	3|3|3	0.89
cbk1	P33306	BCK2	3|10|7	20	6.67	3	3|4|1	2.5
cbk1	P29366	BEM1	4|3|7	14	4.67	3	4|3|3	1.4
cbk1	P39960	BEM2	26|11|27	64	21.33	3	40|24|16	0.8
cbk1	P38934	BFR1	2|25|3	30	10	3	9|6|25	0.75
cbk1	P40450	BNR1	0|0|0	0	0	3	2|2|0	0
cbk1	P38041	BOI1	59|47|61	167	55.67	3	31|27|19	2.17
cbk1	P39969	BOI2	0|1|5	6	2	3	3|1|1	1.2
cbk1	Q99177	BRR1	1|1|1	3	1	3	1|1|1	1
cbk1	P53894	CBK1	1571|421|368	2360	786.67	3	20|31|11	38.06
cbk1	P31384	CCR4	0|0|0	0	0	3	0|0|1	0
cbk1	Q00684	CDC14	44|23|33	100	33.33	3	14|10|10	2.94
cbk1	P00546	CDC28	2|2|0	4	1.33	3	1|1|5	0.57
cbk1	P07260	CDC33	1|9|6	16	5.33	3	8|9|12	0.55
cbk1	Q00362	CDC55	2|1|3	6	2	3	1|0|1	3
cbk1	P30822	CRM1	0|1|0	1	0.33	3	0|2|1	0.33
cbk1	P22204	DBF2	0|0|0	0	0	3	0|1|4	0
cbk1	P39517	DHH1	12|10|6	28	9.33	3	2|5|4	2.55
cbk1	P36041	EAP1	0|1|0	1	0.33	3	0|1|2	0.33
cbk1	Q03898	FIN1	2|3|8	13	4.33	3	4|7|2	1
cbk1	P40020	FIR1	259|198|247	704	234.67	3	13|10|2	28.16
cbk1	P22146	GAS1	2|7|2	11	3.67	3	2|4|4	1.1
cbk1	P53849	GIS2	0|4|4	8	2.67	3	1|1|3	1.6
cbk1	P38736	GOS1	0|1|0	1	0.33	3	0|0|2	0.5
cbk1	P40989	GSC2	53|53|50	156	52	3	24|34|36	1.66
cbk1	P38199	HEK2	0|2|1	3	1	3	1|1|2	0.75
cbk1	P61830	HHT1	5|1|2	8	2.67	3	1|0|3	2
cbk1	Q04429	HLR1	0|1|3	4	1.33	3	0|0|0	13.33
cbk1	P32485	HOG1	0|4|1	5	1.67	3	1|2|9	0.42
cbk1	P53901	INN1	0|0|0	0	0	3	0|0|0	0
cbk1	P13902	INO4	0|0|0	0	0	3	0|0|0	0
cbk1	P38144	ISW1	17|8|26	51	17	3	26|23|16	0.78
cbk1	P38692	KIC1	3|1|1	5	1.67	3	0|0|1	5
cbk1	P13185	KIN1	8|6|5	19	6.33	3	1|1|1	6.33
cbk1	P13186	KIN2	80|63|63	206	68.67	3	15|6|5	7.92
cbk1	P27810	KTR1	0|2|0	2	0.67	3	1|1|1	0.67
cbk1	Q02796	LGE1	0|0|1	1	0.33	3	2|0|0	0.5
cbk1	P25579	LRE1	295|284|201	780	260	3	10|14|4	27.86
cbk1	P39106	MNN1	0|1|0	1	0.33	3	0|1|2	0.33
cbk1	P39107	MNN9	4|2|3	9	3	3	2|3|4	1
cbk1	P40484	MOB1	2|2|1	5	1.67	3	2|1|2	1
cbk1	P43563	MOB2	564|243|278	1085	361.67	3	9|23|12	24.66
cbk1	P39016	MPT5	3|3|4	10	3.33	3	2|1|0	3.33
cbk1	P35719	MRP8	0|7|0	7	2.33	3	0|0|10	0.7
cbk1	P08964	MYO1	26|12|16	54	18	3	0|0|0	180
cbk1	Q08229	NBA1	1|4|2	7	2.33	3	1|2|1	1.75
cbk1	Q12163	NBP2	0|1|1	2	0.67	3	0|0|0	6.67
cbk1	Q08972	NEW1	2|17|7	26	8.67	3	15|19|24	0.45
cbk1	P06102	NOT3	0|0|1	1	0.33	3	0|0|1	1
cbk1	P04147	PAB1	27|47|51	125	41.67	3	73|80|88	0.52
cbk1	Q05518	PAL1	0|0|0	0	0	3	0|0|1	0
cbk1	P33775	PMT1	0|0|0	0	0	3	1|0|2	0
cbk1	P09232	PRB1	2|4|2	8	2.67	3	6|8|6	0.4
cbk1	Q07807	PUF3	12|12|20	44	14.67	3	18|15|8	1.07
cbk1	P01120	RAS2	2|9|2	13	4.33	3	3|2|8	1
cbk1	P13433	RPO41	4|6|10	20	6.67	3	14|7|4	0.8
cbk1	P17121	SAC7	6|6|5	17	5.67	3	6|5|3	1.21
cbk1	P48415	SEC16	5|5|9	19	6.33	3	74|53|36	0.12
cbk1	P40509	SEC28	0|2|1	3	1	3	1|0|1	1.5
cbk1	Q12118	SGT2	0|20|3	23	7.67	3	4|4|22	0.77
cbk1	P22579	SIN3	0|1|0	1	0.33	3	2|5|1	0.12
cbk1	P25294	SIS1	43|29|33	105	35	3	44|36|36	0.91
cbk1	P32790	SLA1	0|2|3	5	1.67	3	4|4|1	0.56
cbk1	P40485	SLM1	41|13|11	65	21.67	3	5|2|4	5.91
cbk1	Q08817	SOG2	2|2|5	9	3	3	0|0|1	9
cbk1	P25567	SRO9	23|16|17	56	18.67	3	26|25|23	0.76
cbk1	P40150	SSB2	182|107|103	392	130.67	3	111|100|97	1.27
cbk1	P0CS90	SSC1	9|53|14	76	25.33	3	23|20|43	0.88
cbk1	P24276	SSD1	40|55|46	141	47	3	12|9|7	5.04
cbk1	P32590	SSE2	2|12|4	18	6	3	8|6|17	0.58
cbk1	Q03497	STE20	0|1|0	1	0.33	3	0|0|1	1
cbk1	P32917	STE5	2|0|6	8	2.67	3	3|0|1	2
cbk1	P54000	SUB1	1|3|0	4	1.33	3	3|1|2	0.67
cbk1	Q03088	SVL3	0|3|0	3	1	3	0|0|2	1.5
cbk1	P08153	SWI5	21|19|46	86	28.67	3	28|27|15	1.23
cbk1	P40468	TAO3	2353|721|953	4027	1342.33	3	37|62|30	31.22
cbk1	P16120	THR4	2|26|1	29	9.67	3	2|5|23	0.97
cbk1	P39935	TIF4631	3|7|6	16	5.33	3	22|14|18	0.3
cbk1	P39936	TIF4632	4|6|16	26	8.67	3	23|29|20	0.36
cbk1	P50101	UBP15	1|3|1	5	1.67	3	0|0|0	16.67
cbk1	P32366	VMA6	1|5|1	7	2.33	3	1|2|3	1.17
cbk1	Q03390	VPS60	0|1|0	1	0.33	3	0|0|0	3.33
cbk1	Q03433	VPS71	0|0|0	0	0	3	0|1|0	0
cbk1	P43582	WWM1	2|2|3	7	2.33	3	3|2|5	0.7
cbk1	Q03900	YDR132C	0|0|0	0	0	3	1|1|1	0
cbk1	Q08206	YOL036W	98|88|105	291	97	3	3|1|0	72.75
cbk1	P51996	YPT32	0|1|0	1	0.33	3	0|4|4	0.12
cbk1	P40021	ZRG8	0|0|3	3	1	3	0|0|0	10

## Sheet: S2C TOR1-1 cdc15-2+rapa vs ctrl
Bait	Prey	PreyGene	Spec	SpecSum	AvgSpec	NumReplicates	ctrlCounts	FoldChange
cbk1	P21192	ACE2	32|48|44	124	41.33	3	6|9|4	6.53
cbk1	P40024	ARB1	3|9|9	21	7	3	10|11|21	0.5
cbk1	P32381	ARP2	0|1|0	1	0.33	3	3|3|3	0.11
cbk1	P33306	BCK2	7|12|12	31	10.33	3	3|4|1	3.88
cbk1	P29366	BEM1	5|6|7	18	6	3	4|3|3	1.8
cbk1	P39960	BEM2	15|25|22	62	20.67	3	40|24|16	0.78
cbk1	P38934	BFR1	1|4|2	7	2.33	3	9|6|25	0.18
cbk1	P40450	BNR1	0|0|0	0	0	3	2|2|0	0
cbk1	P38041	BOI1	44|56|54	154	51.33	3	31|27|19	2
cbk1	P39969	BOI2	2|3|6	11	3.67	3	3|1|1	2.2
cbk1	Q99177	BRR1	1|1|1	3	1	3	1|1|1	1
cbk1	P53894	CBK1	2167|545|715	3427	1142.33	3	20|31|11	55.27
cbk1	P31384	CCR4	0|0|0	0	0	3	0|0|1	0
cbk1	Q00684	CDC14	26|36|27	89	29.67	3	14|10|10	2.62
cbk1	P00546	CDC28	0|3|2	5	1.67	3	1|1|5	0.71
cbk1	P07260	CDC33	2|6|5	13	4.33	3	8|9|12	0.45
cbk1	Q00362	CDC55	4|3|2	9	3	3	1|0|1	4.5
cbk1	P30822	CRM1	0|0|1	1	0.33	3	0|2|1	0.33
cbk1	P22204	DBF2	0|0|1	1	0.33	3	0|1|4	0.2
cbk1	P39517	DHH1	6|12|8	26	8.67	3	2|5|4	2.36
cbk1	P36041	EAP1	0|0|0	0	0	3	0|1|2	0
cbk1	Q03898	FIN1	2|4|3	9	3	3	4|7|2	0.69
cbk1	P40020	FIR1	329|225|292	846	282	3	13|10|2	33.84
cbk1	P22146	GAS1	1|3|1	5	1.67	3	2|4|4	0.5
cbk1	P53849	GIS2	0|0|1	1	0.33	3	1|1|3	0.2
cbk1	P38736	GOS1	0|1|0	1	0.33	3	0|0|2	0.5
cbk1	P40989	GSC2	106|81|75	262	87.33	3	24|34|36	2.79
cbk1	P38199	HEK2	0|0|0	0	0	3	1|1|2	0
cbk1	P61830	HHT1	2|2|1	5	1.67	3	1|0|3	1.25
cbk1	Q04429	HLR1	2|2|2	6	2	3	0|0|0	20
cbk1	P32485	HOG1	0|0|0	0	0	3	1|2|9	0
cbk1	P53901	INN1	0|0|0	0	0	3	0|0|0	0
cbk1	P13902	INO4	0|0|0	0	0	3	0|0|0	0
cbk1	P38144	ISW1	8|14|17	39	13	3	26|23|16	0.6
cbk1	P38692	KIC1	14|6|7	27	9	3	0|0|1	27
cbk1	P13185	KIN1	7|5|9	21	7	3	1|1|1	7
cbk1	P13186	KIN2	81|107|95	283	94.33	3	15|6|5	10.88
cbk1	P27810	KTR1	0|0|0	0	0	3	1|1|1	0
cbk1	Q02796	LGE1	0|1|1	2	0.67	3	2|0|0	1
cbk1	P25579	LRE1	370|422|312	1104	368	3	10|14|4	39.43
cbk1	P39106	MNN1	0|0|2	2	0.67	3	0|1|2	0.67
cbk1	P39107	MNN9	2|6|2	10	3.33	3	2|3|4	1.11
cbk1	P40484	MOB1	1|1|0	2	0.67	3	2|1|2	0.4
cbk1	P43563	MOB2	807|283|304	1394	464.67	3	9|23|12	31.68
cbk1	P39016	MPT5	1|2|3	6	2	3	2|1|0	2
cbk1	P35719	MRP8	0|0|0	0	0	3	0|0|10	0
cbk1	P08964	MYO1	7|32|37	76	25.33	3	0|0|0	253.33
cbk1	Q08229	NBA1	3|3|2	8	2.67	3	1|2|1	2
cbk1	Q12163	NBP2	0|0|0	0	0	3	0|0|0	0
cbk1	Q08972	NEW1	0|7|1	8	2.67	3	15|19|24	0.14
cbk1	P06102	NOT3	0|0|0	0	0	3	0|0|1	0
cbk1	P04147	PAB1	35|40|34	109	36.33	3	73|80|88	0.45
cbk1	Q05518	PAL1	0|0|0	0	0	3	0|0|1	0
cbk1	P33775	PMT1	0|0|0	0	0	3	1|0|2	0
cbk1	P09232	PRB1	0|1|2	3	1	3	6|8|6	0.15
cbk1	Q07807	PUF3	13|14|18	45	15	3	18|15|8	1.1
cbk1	P01120	RAS2	2|4|2	8	2.67	3	3|2|8	0.62
cbk1	P13433	RPO41	2|8|10	20	6.67	3	14|7|4	0.8
cbk1	P17121	SAC7	1|4|1	6	2	3	6|5|3	0.43
cbk1	P48415	SEC16	5|2|8	15	5	3	74|53|36	0.09
cbk1	P40509	SEC28	1|0|0	1	0.33	3	1|0|1	0.5
cbk1	Q12118	SGT2	0|2|0	2	0.67	3	4|4|22	0.07
cbk1	P22579	SIN3	0|1|1	2	0.67	3	2|5|1	0.25
cbk1	P25294	SIS1	35|28|29	92	30.67	3	44|36|36	0.79
cbk1	P32790	SLA1	0|0|1	1	0.33	3	4|4|1	0.11
cbk1	P40485	SLM1	18|11|11	40	13.33	3	5|2|4	3.64
cbk1	Q08817	SOG2	6|12|13	31	10.33	3	0|0|1	31
cbk1	P25567	SRO9	22|17|13	52	17.33	3	26|25|23	0.7
cbk1	P40150	SSB2	157|98|121	376	125.33	3	111|100|97	1.22
cbk1	P0CS90	SSC1	14|17|17	48	16	3	23|20|43	0.56
cbk1	P24276	SSD1	26|47|48	121	40.33	3	12|9|7	4.32
cbk1	P32590	SSE2	3|3|2	8	2.67	3	8|6|17	0.26
cbk1	Q03497	STE20	0|0|0	0	0	3	0|0|1	0
cbk1	P32917	STE5	2|4|3	9	3	3	3|0|1	2.25
cbk1	P54000	SUB1	1|0|0	1	0.33	3	3|1|2	0.17
cbk1	Q03088	SVL3	0|0|0	0	0	3	0|0|2	0
cbk1	P08153	SWI5	20|26|27	73	24.33	3	28|27|15	1.04
cbk1	P40468	TAO3	2851|1056|1174	5081	1693.67	3	37|62|30	39.39
cbk1	P16120	THR4	3|4|1	8	2.67	3	2|5|23	0.27
cbk1	P39935	TIF4631	0|7|7	14	4.67	3	22|14|18	0.26
cbk1	P39936	TIF4632	7|13|14	34	11.33	3	23|29|20	0.47
cbk1	P50101	UBP15	2|1|1	4	1.33	3	0|0|0	13.33
cbk1	P32366	VMA6	0|2|1	3	1	3	1|2|3	0.5
cbk1	Q03390	VPS60	0|0|0	0	0	3	0|0|0	0
cbk1	Q03433	VPS71	0|0|0	0	0	3	0|1|0	0
cbk1	P43582	WWM1	2|0|1	3	1	3	3|2|5	0.3
cbk1	Q03900	YDR132C	0|1|1	2	0.67	3	1|1|1	0.67
cbk1	Q08206	YOL036W	151|144|151	446	148.67	3	3|1|0	111.5
cbk1	P51996	YPT32	0|1|1	2	0.67	3	0|4|4	0.25
cbk1	P40021	ZRG8	0|0|1	1	0.33	3	0|0|0	3.33
