# Supplementary material for: TOR complex 1 negatively regulates NDR kinase Cbk1 to control cell separation in budding yeast
Source: PLoS Biol. 2023 Aug 30;21(8):e3002263. doi: 10.1371/journal.pbio.3002263 (PMC10468069; doi:10.1371/journal.pbio.3002263)
Supplement: S3 Table — Same conditions as in S1 Table. (XLSX) [file pbio.3002263.s013.xlsx]

## Sheet: cdc15-2 vs ctrl
Bait	Prey	PreyGene	Spec	SpecSum	AvgSpec	NumReplicates	ctrlCounts	FoldChange
cbk1	P19658	EXO70	3|4|1	8	2.67	3	1|2|1	2
cbk1	P38261	EXO84	8|5|6	19	6.33	3	2|3|4	2.11
cbk1	P38873	KOG1	47|49|55	151	50.33	3	23|25|10	2.6
cbk1	P41318	LST8	7|13|19	39	13	3	5|4|1	3.9
cbk1	P33332	SEC3	7|12|13	32	10.67	3	4|3|1	4
cbk1	P89102	SEC5	2|1|2	5	1.67	3	0|1|0	5
cbk1	P32844	SEC6	0|2|2	4	1.33	3	0|2|0	2
cbk1	P32855	SEC8	1|0|3	4	1.33	3	0|0|0	13.33
cbk1	Q06245	SEC10	3|2|0	5	1.67	3	0|0|1	5
cbk1	P22224	SEC15	0|1|2	3	1	3	0|0|0	10
cbk1	P33328	SNC2	0|0|0	0	0	3	0|0|1	0
cbk1	P32867	SSO1	0|0|0	0	0	3	0|0|1	0
cbk1	Q08921	TCO89	8|39|49	96	32	3	26|22|8	1.71
cbk1	P35169	TOR1	117|123|125	365	121.67	3	53|45|22	3.04
cbk1	P32600	TOR2	33|27|34	94	31.33	3	18|24|19	1.54

## Sheet: cdc15-2 TOR1-1 +rapa vs ctrl
Bait	Prey	PreyGene	Spec	SpecSum	AvgSpec	NumReplicates	ctrlCounts	FoldChange
cbk1	P19658	EXO70	1|1|4	6	2	3	1|2|1	1.5
cbk1	P38261	EXO84	5|4|7	16	5.33	3	2|3|4	1.78
cbk1	P38873	KOG1	19|28|34	81	27	3	23|25|10	1.4
cbk1	P41318	LST8	2|5|7	14	4.67	3	5|4|1	1.4
cbk1	P33332	SEC3	5|14|18	37	12.33	3	4|3|1	4.63
cbk1	P89102	SEC5	0|5|3	8	2.67	3	0|1|0	8
cbk1	P32844	SEC6	1|1|1	3	1	3	0|2|0	1.5
cbk1	P32855	SEC8	0|2|1	3	1	3	0|0|0	10
cbk1	Q06245	SEC10	2|3|4	9	3	3	0|0|1	9
cbk1	P22224	SEC15	0|2|5	7	2.33	3	0|0|0	23.33
cbk1	P33328	SNC2	0|0|0	0	0	3	0|0|1	0
cbk1	P32867	SSO1	0|0|0	0	0	3	0|0|1	0
cbk1	Q08921	TCO89	5|15|18	38	12.67	3	26|22|8	0.68
cbk1	P35169	TOR1	45|58|51	154	51.33	3	53|45|22	1.28
cbk1	P32600	TOR2	13|28|20	61	20.33	3	18|24|19	1

## Sheet: cdc15-2 +rapa vs ctrl
Bait	Prey	PreyGene	Spec	SpecSum	AvgSpec	NumReplicates	ctrlCounts	FoldChange
cbk1	P19658	EXO70	1|1|2	4	1.33	3	1|2|1	1
cbk1	P38261	EXO84	4|3|4	11	3.67	3	2|3|4	1.22
cbk1	P38873	KOG1	48|23|41	112	37.33	3	23|25|10	1.93
cbk1	P41318	LST8	3|5|10	18	6	3	5|4|1	1.8
cbk1	P33332	SEC3	4|4|20	28	9.33	3	4|3|1	3.5
cbk1	P89102	SEC5	1|1|1	3	1	3	0|1|0	3
cbk1	P32844	SEC6	1|1|2	4	1.33	3	0|2|0	2
cbk1	P32855	SEC8	1|0|1	2	0.67	3	0|0|0	6.67
cbk1	Q06245	SEC10	2|0|0	2	0.67	3	0|0|1	2
cbk1	P22224	SEC15	0|0|3	3	1	3	0|0|0	10
cbk1	P33328	SNC2	0|0|0	0	0	3	0|0|1	0
cbk1	P32867	SSO1	0|1|0	1	0.33	3	0|0|1	1
cbk1	Q08921	TCO89	5|9|29	43	14.33	3	26|22|8	0.77
cbk1	P35169	TOR1	67|27|80	174	58	3	53|45|22	1.45
cbk1	P32600	TOR2	18|15|28	61	20.33	3	18|24|19	1
