# Supplementary material for: TOR complex 1 negatively regulates NDR kinase Cbk1 to control cell separation in budding yeast
Source: PLoS Biol. 2023 Aug 30;21(8):e3002263. doi: 10.1371/journal.pbio.3002263 (PMC10468069; doi:10.1371/journal.pbio.3002263)
Supplement: S1 File — (ZIP) [file pbio.3002263.s024.zip]

Archive with 59 entries (58 files):
- 2A.pdf
- __MACOSX/
- __MACOSX/._2A.pdf
- 2B.pdf
- __MACOSX/._2B.pdf
- 2C.pdf
- __MACOSX/._2C.pdf
- 2E.pdf
- __MACOSX/._2E.pdf
- 4A.pdf
- __MACOSX/._4A.pdf
- 4C.pdf
- __MACOSX/._4C.pdf
- 4D.pdf
- __MACOSX/._4D.pdf
- 6A.pdf
- __MACOSX/._6A.pdf
- 6B.pdf
- __MACOSX/._6B.pdf
- S1C.pdf
- __MACOSX/._S1C.pdf
- S1D.pdf
- __MACOSX/._S1D.pdf
- S2B.pdf
- __MACOSX/._S2B.pdf
- S2D.pdf
- __MACOSX/._S2D.pdf
- S2F.pdf
- __MACOSX/._S2F.pdf
- S2G.pdf
- __MACOSX/._S2G.pdf
- S3A.pdf
- __MACOSX/._S3A.pdf
- S3B.pdf
- __MACOSX/._S3B.pdf
- S3C.pdf
- __MACOSX/._S3C.pdf
- S5A.pdf
- __MACOSX/._S5A.pdf
- S5B.pdf
- __MACOSX/._S5B.pdf
- S5C.pdf
- __MACOSX/._S5C.pdf
- S5D.pdf
- __MACOSX/._S5D.pdf
- S5E.pdf
- __MACOSX/._S5E.pdf
- S5G.pdf
- __MACOSX/._S5G.pdf
- S6A.pdf
- __MACOSX/._S6A.pdf
- S6B.pdf
- __MACOSX/._S6B.pdf
- S6C.pdf
- __MACOSX/._S6C.pdf
- S6D.pdf
- __MACOSX/._S6D.pdf
- S6E.pdf
- __MACOSX/._S6E.pdf
