# Supplementary material for: TOR complex 1 negatively regulates NDR kinase Cbk1 to control cell separation in budding yeast
Source: PLoS Biol. 2023 Aug 30;21(8):e3002263. doi: 10.1371/journal.pbio.3002263 (PMC10468069; doi:10.1371/journal.pbio.3002263)
Supplement: S1 Data — (XLSX) [file pbio.3002263.s025.xlsx]

## Sheet: Fig. 1D 1E
Figure 1E (ii) PLUS rapamycin Hypo-P/Hyper-P						Figure 1D (ii) MINUS rapamycin Hypo-P/Hyper-P						Figure 1E (ii) PLUS rapamycin Hypo-P/Hyper-P
Exp 1	HYPO	HYPER	RATIO			Exp 1	HYPO	HYPER	RATIO				RATIO Exp 1	RATIO Exp 2	RATIO Exp 3	MEAN	SEM
G1	12607899	24800731	0.508368	1		G1	5050205	10556092	0.478416	1		G1	1	1	1	1
30	10900347	22621711	0.481853	0.947843		30	4287134	9257619	0.463093	0.96797		30	0.947843	1.04952	0.881217	0.959527	0.0489348
60	26512196	9899933	2.67802	5.26787		60	10112690	17969104	0.562782	1.17634		60	5.26787	5.78765	4.63509	5.2302	0.33325
90	25212075	7375640	3.41829	6.72405		90	24128761	19055104	1.26626	2.64678		90	6.72405	7.11529	5.52157	6.45364	0.479523
120	13659033	3613841	3.77964	7.43486		120	17511225	19492518	0.898356	1.87777		120	7.43486	8.21621	5.8337	7.16159	0.701209
150	11136749	3303335	3.37137	6.63174		150	17145569	21350640	0.803047	1.67855		150	6.63174	8.03146	5.81433	6.82584	0.647348
Exp 2	HYPO	HYPER	RATIO			Exp 2	HYPO	HYPER	RATIO
G1	13412447	28897681	0.464136	1		G1	4770569	8930899	0.534164	1
30	9073861	18627569	0.48712	1.04952		30	5989548	11200912	0.534738	1.00107		Figure 1D (ii) MINUS rapamycin Hypo-P/Hyper-P
60	24250610	9027660	2.68626	5.78765		60	9494569	13604698	0.697889	1.30651			RATIO Exp 1	RATIO Exp 2	RATIO Exp 3	MEAN	SEM
90	23119903	7000811	3.30246	7.11529		90	23240347	19747983	1.17685	2.20315		G1	1	1	1	1
120	7518640	1971619	3.81343	8.21621		120	17616335	19915276	0.884564	1.65598		30	0.96797	1.00107	1.00089	0.989979	0.0110045
150	3561113	955314	3.72769	8.03146		150	22531861	24933033	0.903695	1.69179		60	1.17634	1.30651	1.32882	1.27056	0.047544
												90	2.64678	2.20315	2.3177	2.38921	0.132962
												120	1.87777	1.65598	1.98388	1.83921	0.0966022
												150	1.67855	1.69179	1.77938	1.71657	0.0316336
Exp 3	HYPO	HYPER	RATIO			Exp 3	HYPO	HYPER	RATIO
G1	12825418	26218731	0.48917	1		G1	6628314	13220385	0.501371	1
30	6351033	14733347	0.431065	0.881217		30	4167154	8304104	0.501819	1.00089
60	28074225	12381983	2.26734	4.63509		60	9145527	13727284	0.66623	1.32882
90	28712761	10630468	2.70099	5.52157		90	27982347	24080640	1.16203	2.3177
120	4318276	1513234	2.85367	5.8337		120	21030104	21142983	0.994661	1.98388
150	3275941	1151799	2.8442	5.81433		150	16881347	18922556	0.892128	1.77938
Fig. 1E (iii) PLUS rapamycin						Fig. 1D (iii) PLUS rapamycin
% binucleates						% binucleates
G1	0					G1	0
30	0					30	0
60	2					60	4
90	43					90	83
120	54					120	41
150	32					150	13

## Sheet: Fig. 3A 3C 3H
Figure 3A
3GFP-RAS2 cdc15-2
% cells with divided cytoplasm
Rapamycin	-	+
0'	3	2
30'	7	10
45'	72	68
60'	83	74
75'	97	80
90'	99	86
105´	100	91
120´	98	93
Figure 3C
CBK1-GFP cdc15-2
% cells with Cbk1 at the site of division
Rapamycin	-	+
0'	0	12
15'	29	60
30'	75	81
45'	84	69
60'	29	11
75'	8	8
90'	2	2
Figure 3H (ii)
% binucleates
G1	10
30	4
60	8
90	75
120	85
150	8

## Sheet: Fig. 5D 5E 5F
Figure 5D
SEC8-GFP cdc15-2
% cells with Sec8 at the site of division
Rapamycin	-	+
0'	1	3
15'	7	5
30'	40	4
45'	84	68
60'	73	76
75'	1	47
90'	0	7
Figure 5E
SEC3-GFP cdc15-2
% cells with Sec3 at the site of division
Rapamycin	-	+
0'	21	4
15'	33	2
30'	65	27
45'	85	80
60'	69	59
75'	4	23
90'	4	0
Figure 5F
CTS1-GFP cdc15-2
% cells with Cts1
	Division site	Division site in rebudding cells	Division site	Division site in rebudding cells
Rapamycin	-	-	+	+
0'	0	0	0	0
15'	0	0	0	0
30'	1	0	3	0
45'	46	0	19	0
60'	48	21	44	0
75'	13	35	15	0
90'	3	45	10	0

## Sheet: Fig. 6B 6C 
Figure 6B (iii) and (iv)
CTS1-GFP sso1-1 sso2D cdc15-2
% cells with Cts1
	Division site	Division site in rebudding cells	Division site	Division site in rebudding cells
Rapamycin	-	-	+	+
0'	0	0	4	0
15'	8	0	8	0
30'	21	0	21	0
45'	56	0	37	0
60'	54	20	66	0
75'	16	63	75	0
90'	2	85	73	0
Figure 6C (i) and (ii)
CTS1-GFP cbk1-T574E cbk1-aid cdc15-2 ADH1-TIR1
% cells with Cts1
	Division site	Division site in rebudding cells	Division site	Division site in rebudding cells
Rapamycin	-	-	+	+
0'	2	0	5	0
15'	11	0	15	0
30'	18	0	16	0
45'	37	0	22	0
60'	70	3	71	0
75'	13	60	79	0
90'	6	78	83	0

## Sheet: Fig. 7A 7D
Figure 7A
	Ace2-exp1	Ace2-exp2	Ace2-exp3	mean	SD	SEM
cbk1-aid Cbk1-wt +Rap	1	1	1	1	0	0
cbk1-aid Cbk1-kd +Rap	0.00202133	0.0080059	0.00719363	0.00574029	0.00324622	0.0018
cbk1-aid Cbk1-574E +Rap	0.00144462	0.00663855	0.00530187	0.00446168	0.00269697	0.00155
Figure 7D
	Sec3-exp1	Sec3-exp2	Sec3-exp3	mean	SD	SEM
cbk1-aid Cbk1-wt +Rap	1	1	1	1	0	0
cbk1-aid Cbk1-kd +Rap	0.0207092	0.00725902	0.0017995	0.00992257	0.00973217	0.0056
cbk1-aid Cbk1-574E +Rap	0.0157105	0.00473944	0.00914037	0.00986344	0.00552117	0.0032

## Sheet: Fig. S1B S1E
Figure S1B
TUB1-GFP cdc15-2
% cells with anaphase spindles
Rapamycin	-	+
0'	94	93
30'	76	84
60'	7	11
90'	7	2
120´	59	1
Figure S1D
INN1-GFP cdc15-2
% cells with Inn1 rings/spots
Rapamycin	-	+
0'	0	0
15'	1	1
30'	56	50
45'	69	63
60'	15	6
75'	6	0
90'	0	0
105´	0	0
120´	6	0
Figure S1D
INN1-GFP cdc15-2
% cells with Inn1
	rings	spots	rings	spots
Rapamycin	-	-	+	+
0'	0	0	0	0
15'	1	0	1	0
30'	56	0	50	0
45'	11	58	39	24
60'	11	5	3	3
75'	4	2	0	0
90'	0	0	0	0
105'	0	0	0	0
120'	6	0	0	0

## Sheet: Fig. S7C
Figure S7C
CTS1-GFP cdc14-1
% cells with Cts1
	Division site	Division site in rebudding cells
Rapamycin	+	+
0'	7	0
15'	4	0
30'	5	0
45'	5	0
60'	6	0
75'	7	0
90'	8	0
